# Supplementary material for: Testing the Development of a Diet-Based Bisphenol a Score to Facilitate Studies on Child Neurodevelopment: A Pilot Project
Source: Int J Environ Res Public Health. 2025 Jul 25;22(8):1174. doi: 10.3390/ijerph22081174 (PMC12386539; doi:10.3390/ijerph22081174)
Supplement: Supplementary file 1 [file ijerph-22-01174-s001.zip]

Archive with 1 entries (1 files):
- ijerph-3674496-supplementary.pdf
